# Supplementary material for: An Intranasal Challenge Model in African Green Monkeys (Chlorocebus aethiops) for Mild-to-Moderate COVID-19 Disease Caused by Subvariant XBB.1.5
Source: Viruses. 2025 Oct 14;17(10):1373. doi: 10.3390/v17101373 (PMC12568310; doi:10.3390/v17101373)
Supplement: Supplementary file 1 [file viruses-17-01373-s001.zip]

Archive with 4 entries (4 files):
- Table S1 - Infectious Virus as Measured by Plaque Assay in Tissues.pdf
- Table S2 - Infectious Virus as Measured by Plaque Assay in Serum and BALF.pdf
- Table S3 - Lung Ordinal Scoring Criteria.pdf
- Table S4 - Individual Animal Lung Ordinal Scores.pdf
